# Supplementary material for: Regulation of Nrf2/Keap1 signalling in human skeletal muscle during exercise to exhaustion in normoxia, severe acute hypoxia and post-exercise ischaemia: Influence of metabolite accumulation and oxygenation
Source: Redox Biol. 2020 Jun 30;36:101627. doi: 10.1016/j.redox.2020.101627 (PMC7358388; doi:10.1016/j.redox.2020.101627)
Supplement: Multimedia component 2 [file mmc2.xml]

<?xml version="1.0" encoding="UTF-8" standalone="no"?><data:data><datasets><author>lopezcalbet@gmail.com</author><type>0</type><dataset><value>1</value><reason>Data will be made available on request</reason><comments/></dataset></datasets></data:data>
